# Supplementary material for: A Hydration Model to Evaluate the Properties of Cement–Quartz Powder Hybrid Concrete
Source: Materials (Basel). 2024 Jun 6;17(11):2769. doi: 10.3390/ma17112769 (PMC11173435; doi:10.3390/ma17112769)
Supplement: Supplementary file 1 [file materials-17-02769-s001.zip]

Archive with 1 entries (1 files):
- materials-3040356-supplementary.pdf
